# Supplementary material for: Small conductance Ca2+-activated K+ channels induce the firing pause periods during the activation of Drosophila nociceptive neurons
Source: eLife. 2017 Oct 16;6:e29754. doi: 10.7554/eLife.29754 (PMC5653240; doi:10.7554/eLife.29754)
Supplement: Figure 1—source data 1. [file elife-29754-fig1-data1.xlsx]

## Sheet: Sheet1
Figure 1B.
ΔF/F0 after IR-laser irradiation (%)
mean	0.5246
s.e.m.	0.8677
Figure 1C.
ΔF/F0 after IR-laser irradiation (%)
mean	9.3297
s.e.m.	1.5695
Figure 1F.
Temporal difference between Ca2+ transients and USs (ms)
Trial #	1	2	3	4	5	6	7	8	9	10	11	12	13	14	15	16	17	18	19	20	21	22	23	24	25	mean	s.e.m.
Δt (ms)	-78.125	-12.1875	-63.75	-140.625	-25.625	-100.312	-64.375	-26.25	-120.312	-63.75	-80.625	-100	18.75	-32.1875	-119.375	-10.3125	-111.562	-19.0625	3.75	7.1875	-5.625	-13.75	-62.1875	-6.25	-30.3125	-50.275	9.234
Figure 1G.
Mean Fpeak per US number (%)
US number	0	1	2	3	4
mean Fpeak	7.51949	13.235	18.3115	21.6386	27.8137
Figure 1H.
ISI duration (ms)
	ISI #	-8	-7	-6	-5	-4	-3	-2	-1	0	1	2
black	mean	13.0211	12.3053	13.1211	13.5368	14.3579	15.3421	13.2421	14.3316	13.2684	14.9895	14.0737
	s.e.m.	0.686315	0.761864	1.04256	1.08881	2.07396	2.38176	1.67575	2.52671	1.40523	1.70465	1.64549
red	mean	9.97143	9.89524	9.25714	8.4619	8.10476	6.80952	5.53333	4.15238	4.28571	107.357	34.6
	s.e.m.	0.589436	0.657538	0.525791	0.394333	0.439072	0.322262	0.281352	0.224523	0.24614	15.7076	9.19168
