# Supplementary material for: Small conductance Ca2+-activated K+ channels induce the firing pause periods during the activation of Drosophila nociceptive neurons
Source: eLife. 2017 Oct 16;6:e29754. doi: 10.7554/eLife.29754 (PMC5653240; doi:10.7554/eLife.29754)
Supplement: Figure 1—source data 2. [file elife-29754-fig1-data2.xlsx]

## Sheet: Sheet1
Figure 1—figure supplement 1B.
Maximum firing rate (Hz)
US number	0	1	2	≥3
mean	86.277	120.028	127.756	134.266
s.e.m.	4.16242	4.2995	6.6098	9.5149
