# Supplementary material for: Small conductance Ca2+-activated K+ channels induce the firing pause periods during the activation of Drosophila nociceptive neurons
Source: eLife. 2017 Oct 16;6:e29754. doi: 10.7554/eLife.29754 (PMC5653240; doi:10.7554/eLife.29754)
Supplement: Figure 2—source data 1. — w was a negative control and Ca-α1D was a positive control whose knockdown abolished burst-and-pause firing patterns. [file elife-29754-fig2-data1.xlsx]

## Sheet: Sheet1
	Symbol	Name	Group	Center	#	Strain	n (Figure 2D–F)
1	w (Control)	white	RNAi control gene	Bloomington	33623	y[1] v[1]; P{y[+t7.7] v[+t1.8]=TRiP.HMS00017}attP2	23
2	Ca-α1D	Ca[2+]-channel protein α1 subunit D	L-type voltage-gated Ca[2+] channel	Bloomington	33413	y[1] sc[*] v[1]; P{y[+t7.7] v[+t1.8]=TRiP.HMS00294}attP2	12
3	Sh	Shaker	Voltage-gated K[+] channel, α subunit, Sh family	Bloomington	53347	y[1] sc[*] v[1]; P{y[+t7.7] v[+t1.8]=TRiP.HMC03576}attP40/CyO	15
4	Shab	Shaker cognate b	Voltage-gated K[+] channel, α subunit, Sh family	Bloomington	55682	y[1] sc[*] v[1]; P{y[+t7.7] v[+t1.8]=TRiP.HMC03867}attP2	5
5	Shal	Shaker cognate l	Voltage-gated K[+] channel, α subunit, Sh family	Bloomington	31879	y[1] v[1]; P{y[+t7.7] v[+t1.8]=TRiP.JF02154}attP2	9
6	Shaw	Shaker cognate w	Voltage-gated K[+] channel, α subunit, Sh family	Bloomington	28346	y[1] v[1]; P{y[+t7.7] v[+t1.8]=TRiP.JF02982}attP2	9
7	Shawl	Shaw-like	Voltage-gated K[+] channel, α subunit, Sh family	VDRC	43563	w[1118]; P{GD7924}v43563	5
8	eag	ether a go-go	Voltage-gated K[+] channel, α subunit, eag family	Bloomington	31679	y[1] v[1]; P{y[+t7.7] v[+t1.8]=TRiP.JF01472}attP2	14
9	sei	seizure (eag-related gene, erg)	Voltage-gated K[+] channel, α subunit, eag family	Bloomington	31682	y[1] v[1]; P{y[+t7.7] v[+t1.8]=TRiP.JF01475}attP2	5
10	Elk	Eag-like K[+] channel	Voltage-gated K[+] channel, α subunit, eag family	VDRC	45199	w[1118]; P{GD3555}v45199/TM3	8
11	KCNQ	KCNQ K[+] channel	Voltage-gated K[+] channel, α subunit	VDRC	8754	w[1118]; P{GD3770}v8754	6
12	Hk	Hyperkinetic	Voltage-gated K[+] channel, β subunit	VDRC	47805	w[1118]; P{GD15937}v47805	12
13	Ih	Ih channel	Hyperpolarization-activated cyclic nucleotide-gated K[+] channel	Bloomington	51765	y[1] sc[*] v[1]; P{y[+t7.7] v[+t1.8]=TRiP.HMC03319}attP2/TM3, Sb[1] Ser[1]	6
14	SK	small conductance Ca[2+]-activated K[+] channel	Small conductance Ca[2+]-activated K[+] channel	Bloomington	53881	y[1] v[1]; P{y[+t7.7] v[+t1.8]=TRiP.HMJ21196}attP40	9
				VDRC	28155	w[1118]; P{GD12601}v28155	-
				VDRC	103985	P{KK107699}VIE-260B	-
15	slo	slowpoke	Large conductance Ca[2+]-activated K[+] channel	Bloomington	55405	y[1] sc[*] v[1]; P{y[+t7.7] v[+t1.8]=TRiP.HMC04093}attP40	15
16	slo2	slowpoke 2 (Slack)	Large conductance Ca[2+]-activated K[+] channel	VDRC	10268	w[1118]; P{GD3495}v10268	7
17	Irk1	Inwardly rectifying K[+] channel 1	Inward rectifier K[+] channel	Bloomington	42644	y[1] sc[*] v[1]; P{y[+t7.7] v[+t1.8]=TRiP.HMS02480}attP2	6
18	Irk2	Inwardly rectifying K[+] channel 2	Inward rectifier K[+] channel	Bloomington	58333	y[1] v[1]; P{y[+t7.7] v[+t1.8]=TRiP.HMJ22463}attP40	10
19	Irk3	Inwardly rectifying K[+] channel 3	Inward rectifier K[+] channel	VDRC	3886	w[1118]; P{GD1764}v3886/TM3	9
20	Sur	Sulfonylurea receptor	ATP-sensitive K[+] channel	Bloomington	36087	y[1] sc[*] v[1]; P{y[+t7.7] v[+t1.8]=TRiP.GL00506}attP2	10
21	Ork1	Open rectifier K[+] channel 1	Two-pore domain K[+] channel	Bloomington	53994	y[1] v[1]; P{y[+t7.7] v[+t1.8]=TRiP.HMJ21398}attP40	5
22	Task6	TWIK-related acid-sensitive K[+] channel 6	Two-pore domain K[+] channel	VDRC	9073	w[1118]; P{GD3931}v9073	9
23	Task7	TWIK-related acid-sensitive K[+] channel 7	Two-pore domain K[+] channel	Bloomington	53279	y[1] v[1]; P{y[+t7.7] v[+t1.8]=TRiP.HMC03495}attP40	13
24	sand	sandman (CG8713; Pimentel et al., 2016)	Two-pore domain K[+] channel	VDRC	47977	w[1118]; P{GD1866}v47977	11
25	CG10864		Two-pore domain K[+] channel	VDRC	8302	w[1118]; P{GD3048}v8302	7
26	CG1688		Two-pore domain K[+] channel	Bloomington	25809	y[1] v[1]; P{y[+t7.7] v[+t1.8]=TRiP.JF01827}attP2	6
27	CG34396		Two-pore domain K[+] channel	VDRC	6586	w[1118]; P{GD2120}v6586	5
28	CG42340		Two-pore domain K[+] channel	VDRC	105046	P{KK113126}VIE-260B	6
29	CG42594		Two-pore domain K[+] channel	Bloomington	35006	y[1] sc[*] v[1]; P{y[+t7.7] v[+t1.8]=TRiP.HMS01416}attP2	10
30	CG43155		Two-pore domain K[+] channel	Bloomington	55299	y[1] sc[*] v[1]; P{y[+t7.7] v[+t1.8]=TRiP.HMC03986}attP2	6
31	CG9194		Two-pore domain K[+] channel	Bloomington	25921	y[1] v[1]; P{y[+t7.7] v[+t1.8]=TRiP.JF01941}attP2	7
