# Supplementary material for: Small conductance Ca2+-activated K+ channels induce the firing pause periods during the activation of Drosophila nociceptive neurons
Source: eLife. 2017 Oct 16;6:e29754. doi: 10.7554/eLife.29754 (PMC5653240; doi:10.7554/eLife.29754)
Supplement: Figure 2—source data 2. [file elife-29754-fig2-data2.xlsx]

## Sheet: Sheet1
Figure 2C.
ΔRpeak of Cl- dynamics in wild-type neurons (%)
	Soma		Dendrite
IR	30 mW	46 mW	30 mW	46 mW
mean	25.5116	37.5264	13.8812	25.7027
s.e.m.	1.13897	2.99992	1.04222	1.45239
Figure 2E.
Boxplot of US number
Label	Control	Ca-α1D	Sh	Shab	Shal	Shaw	Shawl	eag	sei	Elk	KCNQ	Hk	Ih	SK	slo	slo2	Irk1	Irk2	Irk3	Sur	Ork1	Task6	Task7	sand	CG10864	CG1688	CG34396	CG42340	CG42594	CG43155	CG9194
upper whisker	3	0	4	2	4	4	3	2	2	2	3	3	2	4	4	2	2	4	4	1	4	4	3	2	2	1	0.75	3	2	2	3
75th percentile	2	0	3	2	3	3.25	2.25	1	2	1	3	2	2	3	2	1	2	3	2.25	1	2.5	2.25	3	1	1	1	0.75	2	1	2	2
median	1	0	2	1	2	2	1	0	1	0	1	1	2	2	1	1	1	3	2	1	1	2	2	0	0	1	0	2	1	2	1
25th percentile	0	0	1	1	1.75	0.75	0.75	0	0.75	0	0	1	1	1.75	0	0	1	2	0.75	1	0.75	0.75	1.75	0	0	1	0	1	0	1	0.25
lower whisker	0	0	0	1	1	0	0	0	0	0	0	0	0	1	0	0	1	2	0	1	0	0	1	0	0	1	0	0	0	1	0
Figure 2F.
Bar plot of ΔRpeak (%)
Label	Control	Ca-α1D	Sh	Shab	Shal	Shaw	Shawl	eag	sei	Elk	KCNQ	Hk	Ih	SK	slo	slo2	Irk1	Irk2	Irk3	Sur	Ork1	Task6	Task7	sand	CG10864	CG1688	CG34396	CG42340	CG42594	CG43155	CG9194
mean	48.3484	20.9998	58.8478	53.5543	63.7325	45.468	56.4208	41.0577	46.9447	39.5767	42.439	49.4671	57.3633	51.1545	54.1653	40.2599	53.3468	57.0153	42.4027	49.1958	39.9965	45.0692	67.2218	45.483	60.3966	59.1838	43.3947	84.0806	64.7129	64.4836	67.6479
s.e.m.	3.62533	2.61292	5.66524	8.8098	6.73583	5.48832	8.49556	5.36302	8.38951	5.30399	4.31688	3.75601	5.28369	6.86927	5.57399	4.08429	3.09222	8.87899	6.31528	5.10591	5.71148	5.20525	5.46331	5.27798	11.8402	10.9631	11.6886	9.9365	8.32837	6.69858	5.21837
