# Supplementary material for: Small conductance Ca2+-activated K+ channels induce the firing pause periods during the activation of Drosophila nociceptive neurons
Source: eLife. 2017 Oct 16;6:e29754. doi: 10.7554/eLife.29754 (PMC5653240; doi:10.7554/eLife.29754)
Supplement: Figure 2—source data 3. [file elife-29754-fig2-data3.xlsx]

## Sheet: Sheet1
Figure 2—figure supplement 1A.
Latency of avoidance behavior (s)
Temperature	46°C		50°C
Label	WT	subdued	WT	subdued
median	2.37	NR	0.5	1.19
Figure 2—figure supplement 1B.
Percentage of avoidance behavior with 95% Clopper-Pearson confidence intervals (%)
Temperature	46°C		50°C
Label	WT	subdued	WT	subdued
Percentage	67.4419	23.8095	100	100
upper limit of CI	80.9237	39.4502	100	100
lower limit of CI	51.456	12.0516	91.958	90.7487
Figure 2—figure supplement 1D.
Boxplot of Spike number
IR	30 mW		38 mW		44 mW
Label	WT	subdued	WT	subdued	WT	subdued
upper whisker	19	16	41	53	66	81
75th percentile	19	16	37.5	49	63	75.25
median	18	9.5	33	44	58	64
25th percentile	15.25	5	30.25	34.5	45.25	45
lower whisker	11	0	29	26	45	19
Figure 2—figure supplement 1E.
Boxplot of US number
IR	30 mW		38 mW		44 mW
Label	WT	subdued	WT	subdued	WT	subdued
upper whisker	0	0	1	1	2	2
75th percentile	0	0	1	1	1.75	1
median	0	0	0	0.5	1	1
25th percentile	0	0	0	0	1	0
lower whisker	0	0	0	0	1	0
Figure 2—figure supplement 1F.
Bar plot of ΔRpeak (%)
IR	30 mW		38 mW		44 mW
Label	WT	subdued	WT	subdued	WT	subdued
mean	7.4186	7.90686	19.2628	17.0116	34.0875	26.9149
s.e.m.	0.425887	1.45836	2.40273	6.216	1.9916	4.92412
Figure 2—figure supplement 1H.
ΔRpeak of Cl- dynamics in subdued mutant neurons (%)
	Soma		Dendrite
IR	30 mW	46 mW	30 mW	46 mW
mean	24.9532	35.2879	14.6318	28.6868
s.e.m.	1.64307	1.66032	0.801559	2.09145
