# Supplementary material for: Small conductance Ca2+-activated K+ channels induce the firing pause periods during the activation of Drosophila nociceptive neurons
Source: eLife. 2017 Oct 16;6:e29754. doi: 10.7554/eLife.29754 (PMC5653240; doi:10.7554/eLife.29754)
Supplement: Figure 2—source data 4. [file elife-29754-fig2-data4.xlsx]

## Sheet: Sheet1
Figure 2—figure supplement 2B.
Bar plot of Maximum firing rate (Hz)
Label	Control	Ca-α1D	Sh	Shab	Shal	Shaw	Shawl	eag	sei	Elk	KCNQ	Hk	Ih	SK	slo	slo2	Irk1	Irk2	Irk3	Sur	Ork1	Task6	Task7	sand	CG10864	CG1688	CG34396	CG42340	CG42594	CG43155	CG9194
mean	118.873	107.305	122.064	178.612	146.599	124.588	138.602	129.909	106.15	133.013	131.682	125.769	126.661	108.243	122.16	120.222	136.5	119.076	138.662	93.0918	118.409	117.441	117.56	104.816	143.726	124.111	111.778	136.473	150.074	115.986	141.572
s.e.m.	4.77896	8.09243	5.82758	23.9982	5.61772	4.19283	6.70319	10.0034	5.23067	9.03752	9.33408	3.91467	3.38157	5.43738	7.04069	7.57321	6.13181	9.58845	9.33625	4.37489	12.7174	7.08612	4.64156	7.61952	11.1545	5.8966	18.1484	6.5727	8.56649	6.08185	5.79926
Figure 2—figure supplement 2C.
Boxplot of Peak number
Label	Control	Ca-α1D	Sh	Shab	Shal	Shaw	Shawl	eag	sei	Elk	KCNQ	Hk	Ih	SK	slo	slo2	Irk1	Irk2	Irk3	Sur	Ork1	Task6	Task7	sand	CG10864	CG1688	CG34396	CG42340	CG42594	CG43155	CG9194
upper whisker	2	0	4	3	3	4	2	4	2	1	3	3	2	2	3	2	2	4	3	3	3	4	4	2	1	1	0	3	2	2	2
75th percentile	1.75	0	3	2.25	3	2.25	1.25	2	2	0.5	3	2	2	2	2	1	2	3	2.25	2	2.25	3	3	1	0.75	1	0	2	2	2	1
median	1	0	2	2	2	2	1	0	2	0	1	1.5	1.5	2	1	1	1.5	2.5	2	1	1	2	2	0	0	1	0	2	1	2	1
25th percentile	0.25	0	1	1	1.75	0.75	0.75	0	0.75	0	0	1	1	1.75	0	0	1	2	0.75	0	0.75	0.75	1	0	0	1	0	1	1	1	0.25
lower whisker	0	0	1	1	1	0	0	0	0	0	0	0	0	1.75	0	0	1	2	0	0	0	0	0	0	0	1	0	0	0	1	0
