# Supplementary material for: Small conductance Ca2+-activated K+ channels induce the firing pause periods during the activation of Drosophila nociceptive neurons
Source: eLife. 2017 Oct 16;6:e29754. doi: 10.7554/eLife.29754 (PMC5653240; doi:10.7554/eLife.29754)
Supplement: Figure 3—source data 1. [file elife-29754-fig3-data1.xlsx]

## Sheet: Sheet1
Figure 3B.
Boxplot of US number
IR	36 mW			40 mW			48 mW
Label	ppk-Gal4	UAS-SK RNAi	ppk>SK RNAi	ppk-Gal4	UAS-SK RNAi	ppk>SK RNAi	ppk-Gal4	UAS-SK RNAi	ppk>SK RNAi
upper whisker	0	0	1	0	0	1	2	3	4
75th percentile	0	0	0.5	0	0	1	1	1.25	3
median	0	0	0	0	0	0	0	0	2
25th percentile	0	0	0	0	0	0	0	0	1
lower whisker	0	0	0	0	0	0	0	0	1
Figure 3C.
Boxplot of Peak number
IR	36 mW			40 mW			48 mW
Label	ppk-Gal4	UAS-SK RNAi	ppk>SK RNAi	ppk-Gal4	UAS-SK RNAi	ppk>SK RNAi	ppk-Gal4	UAS-SK RNAi	ppk>SK RNAi
upper whisker	0	0	1	0	0	2	2	3	4
75th percentile	0	0	0.5	0	0	1	1	2	3
median	0	0	0	0	0	0	0	0	2
25th percentile	0	0	0	0	0	0	0	0	1
lower whisker	0	0	0	0	0	0	0	0	1
Figure 3D.
Bar plot of ΔRpeak (%)
IR	36 mW			40 mW			48 mW
Label	ppk-Gal4	UAS-SK RNAi	ppk>SK RNAi	ppk-Gal4	UAS-SK RNAi	ppk>SK RNAi	ppk-Gal4	UAS-SK RNAi	ppk>SK RNAi
mean	10.9426	12.6558	20.0935	18.8554	17.2548	25.892	34.7698	28.1824	51.7663
s.e.m.	1.53346	0.886258	2.25021	2.6314	2.2554	1.82954	3.97687	3.27733	4.77952
Figure 3E.
Boxplot of Pause period (ms)
IR	48 mW
Label	ppk-Gal4	UAS-SK RNAi	ppk>SK RNAi
upper whisker	190.9	356.5	79
75th percentile	157.8	182.075	56
median	103.9	112.9	46.75
mean	129.893	172.114	49.7382
25th percentile	51.2	64.025	39.5
lower whisker	31.7	20.3	24.4
Figure 3F.
Latency of avoidance behavior (s)
Temperature	42°C			44°C			46°C
Label	ppk-Gal4	UAS-SK RNAi	ppk>SK RNAi	ppk-Gal4	UAS-SK RNAi	ppk>SK RNAi	ppk-Gal4	UAS-SK RNAi	ppk>SK RNAi
median	NR	NR	NR	3.8	4.86	1.8	0.835	1.6	0.8
Figure 3G.
Percentage of avoidance behavior with 95% Clopper-Pearson confidence intervals (%)
Temperature	42°C			44°C			46°C
Label	ppk-Gal4	UAS-SK RNAi	ppk>SK RNAi	ppk-Gal4	UAS-SK RNAi	ppk>SK RNAi	ppk-Gal4	UAS-SK RNAi	ppk>SK RNAi
Percentage	16.3934	5.97015	13.1148	56.8966	50	79.2453	91.8919	73.9726	90.411
upper limit of CI	28.0885	14.5863	24.2159	69.8375	63.1938	89.1577	96.9662	83.5455	96.0571
lower limit of CI	8.15173	1.65044	5.83605	43.227	36.8062	65.8929	83.1829	62.3762	81.2358
