# Supplementary material for: Small conductance Ca2+-activated K+ channels induce the firing pause periods during the activation of Drosophila nociceptive neurons
Source: eLife. 2017 Oct 16;6:e29754. doi: 10.7554/eLife.29754 (PMC5653240; doi:10.7554/eLife.29754)
Supplement: Figure 3—source data 2. [file elife-29754-fig3-data2.xlsx]

## Sheet: Sheet1
Figure 3—figure supplement 1B.
Boxplot of US number
Label	Control	SK RNAiGD	SK RNAiKK
upper whisker	2	3	2
75th percentile	1	2	1
median	0	1	1
25th percentile	0	0	0
lower whisker	0	0	0
Figure 3—figure supplement 1C.
Boxplot of Peak number
Label	Control	SK RNAiGD	SK RNAiKK
upper whisker	2	3	3
75th percentile	1	2	2
median	0	1	1
25th percentile	0	0	1
lower whisker	0	0	0
Figure 3—figure supplement 1D.
Boxplot of Pause period (ms)
Label	Control	SK RNAiGD	SK RNAiKK
upper whisker	253.9	157.1	55.8
75th percentile	133.3	86.85	48.6
median	55.3	51.1	38.05
mean	113.467	72.3966	45.475
25th percentile	41.9	35.925	30.5
lower whisker	33.3	21.3	20.8
Figure 3—figure supplement 1E.
Latency of avoidance behavior (s)
Temperature	42°C			44°C
Label	Control	SK RNAiGD	SK RNAiKK	Control	SK RNAiGD	SK RNAiKK
median	NR	NR	NR	3.3	3.27	2.24
Figure 3—figure supplement 1F.
Percentage of avoidance behavior with 95% Clopper-Pearson confidence intervals (%)
Temperature	42°C			44°C
Label	Control	SK RNAiGD	SK RNAiKK	Control	SK RNAiGD	SK RNAiKK
Percentage	18.3333	33.871	46.4286	65	62.8571	72.2222
upper limit of CI	30.4396	47.0069	60.2564	79.3718	78.5268	85.7998
lower limit of CI	9.52358	22.333	32.9915	48.3156	44.9231	54.8139
