# Supplementary material for: Small conductance Ca2+-activated K+ channels induce the firing pause periods during the activation of Drosophila nociceptive neurons
Source: eLife. 2017 Oct 16;6:e29754. doi: 10.7554/eLife.29754 (PMC5653240; doi:10.7554/eLife.29754)
Supplement: Figure 3—source data 3. [file elife-29754-fig3-data3.xlsx]

## Sheet: Sheet1
Figure 3—figure supplement 2A.
Maximum firing rate (Hz)
[36 mW]	ppk-Gal4		UAS-SK RNAiHMJ		ppk>SK RNAiHMJ		ppk-Gal4	UAS-SK RNAiHMJ	ppk>SK RNAiHMJ
Label	NonUS	US	NonUS	US	NonUS	US	All	All	All
mean	54.1198	NaN	51.3489	99.8011	59.8912	117.474	54.1198	54.8942	74.2868
s.e.m.	2.58463	NaN	2.65499	4.82992	3.79198	4.24948	2.58463	3.17942	5.39218
[40 mW]	ppk-Gal4		UAS-SK RNAiHMJ		ppk>SK RNAiHMJ		ppk-Gal4	UAS-SK RNAiHMJ	ppk>SK RNAiHMJ
Label	NonUS	US	NonUS	US	NonUS	US	All	All	All
mean	87.9545	125.893	73.5612	93.8583	82.2331	119.407	89.4137	74.4069	93.5469
s.e.m.	3.36625	0	5.77436	0	4.4753	4.36649	3.54812	5.59284	4.21619
[48 mW]	ppk-Gal4		UAS-SK RNAiHMJ		ppk>SK RNAiHMJ		ppk-Gal4	UAS-SK RNAiHMJ	ppk>SK RNAiHMJ
Label	NonUS	US	NonUS	US	NonUS	US	All	All	All
mean	117.478	123.686	97.5709	131.633	NaN	134.604	119.735	111.666	134.604
s.e.m.	7.09992	4.44288	4.50291	4.49002	NaN	5.55884	4.76187	4.48559	5.55884
Figure 3—figure supplement 2B.
Maximum firing rate (Hz)
	Control		ppk>SK RNAiGD		ppk>SK RNAiKK		Control	ppk>SK RNAiGD	ppk>SK RNAiKK
Label	NonUS	US	NonUS	US	NonUS	US	All	All	All
mean	99.8815	131.037	134.835	144.249	136.442	146.924	108.969	141.111	143.543
s.e.m.	3.91006	5.85237	9.39355	5.29282	8.57926	4.79771	3.82539	4.69503	4.28
