# Supplementary material for: Small conductance Ca2+-activated K+ channels induce the firing pause periods during the activation of Drosophila nociceptive neurons
Source: eLife. 2017 Oct 16;6:e29754. doi: 10.7554/eLife.29754 (PMC5653240; doi:10.7554/eLife.29754)
Supplement: Figure 3—source data 4. [file elife-29754-fig3-data4.xlsx]

## Sheet: Sheet1
Figure 3—figure supplement 3C.
Dendritic coverage (%)
Label	ppk-Gal4	UAS-SK RNAi	ppk>SK RNAi	UAS-Sur RNAi	ppk>Sur RNAi
mean	39.8228	56.5668	38.4468	51.1679	44.5614
s.e.m.	2.18048	1.95758	1.30832	3.36295	1.6465
