# Supplementary material for: Small conductance Ca2+-activated K+ channels induce the firing pause periods during the activation of Drosophila nociceptive neurons
Source: eLife. 2017 Oct 16;6:e29754. doi: 10.7554/eLife.29754 (PMC5653240; doi:10.7554/eLife.29754)
Supplement: Figure 3—source data 5. [file elife-29754-fig3-data5.xlsx]

## Sheet: Sheet1
Figure 3—figure supplement 4A..
Percentage of avoidance behavior with 95% Clopper-Pearson confidence intervals (%)
Label	ppk-Gal4	Shal RNAi	Irk2 RNAi	Task7 RNAi
Percentage	43.3333	42.3729	29.2308	27.2727
upper limit of CI	56.759	55.9328	41.8259	39.6357
lower limit of CI	30.5881	29.605	18.6029	17.0327
Figure 3—figure supplement 4B..
Percentage of avoidance behavior with 95% Clopper-Pearson confidence intervals (%)
Label	ppk-Gal4	Shal RNAi	Irk2 RNAi	Task7 RNAi
Percentage	82.7586	75.7576	82.2581	77.4194
upper limit of CI	91.4096	85.4632	90.7962	87.0696
lower limit of CI	70.5701	63.6389	70.4687	65.0263
Figure 3—figure supplement 4D.
Boxplot of spontaneous spike rate (Hz)
Label	ppk-Gal4	Control	Ca-α1D	Sh	Shab	Shal	Shaw	Shawl	eag	sei	Elk	KCNQ	Hk	Ih	SK	slo	slo2	Irk1	Irk2	Irk3	Sur	Ork1	Task6	Task7	sand	CG10864	CG1688	CG34396	CG42340	CG42594	CG43155	CG9194
upper whisker	3	4	4	1.66667	1.66667	6.33333	7	2.33333	6	2.66667	3	6	3.66667	5	5	4	1.33333	6.66667	3.66667	2.66667	3.66667	4.33333	3	6	2.33333	1.66667	3	1.66667	0.666667	2.66667	4	1.66667
75th percentile	1.66667	2.16667	1.83333	1	1.66667	4.08333	4.16667	1.08333	3.33333	2.41667	2.5	3.66667	2.83333	5	2.75	1.91667	1	3.66667	3.66667	2.16667	2	4.33333	2.66667	4.16667	1.66667	1.25	3	1.41667	0.666667	2.33333	3	1.58333
median	1.16667	1	1.5	0.666667	1	2.33333	2.33333	0.333333	2.66667	0.666667	1.83333	1.5	2.5	2.33333	2	0.666667	1	1.66667	3.16667	1.66667	1.33333	2.66667	2.33333	3.66667	1	1	2.33333	1.33333	0.5	1.5	2	1
25th percentile	0.666667	0.333333	0.333333	0.333333	0.666667	1.58333	1.5	0.25	1	0	0.666667	1	1.66667	1	1.25	0.333333	0.75	0	2	1.25	0.666667	1.58333	1.91667	2.33333	0.416667	0.75	1.33333	0.25	0	0.666667	1.33333	0.75
lower whisker	0	0	0	0	0.666667	0.666667	0	0	0	0	0.333333	0.666667	0	1	0.333333	0	0.666667	0	1	0.666667	0.333333	1.33333	1.66667	0.666667	0	0.333333	0.666667	0	0	0.333333	0.333333	0.333333
