# Supplementary material for: Small conductance Ca2+-activated K+ channels induce the firing pause periods during the activation of Drosophila nociceptive neurons
Source: eLife. 2017 Oct 16;6:e29754. doi: 10.7554/eLife.29754 (PMC5653240; doi:10.7554/eLife.29754)
Supplement: Figure 3—source data 6. [file elife-29754-fig3-data6.xlsx]

## Sheet: Sheet1
Figure 3—figure supplement 5D.
Peak number
Trial #	1	2	3	4	5	6	7	8	9	10	11	12	13	14	15	16	17	18	19	20	21	22	median
Continuous	0	0	0	2	2	0	1	0	0	0	1	0	0	2	0	0	0	0	0	0	1	0	0
Intermittent	12	2	2	7	6	1	2	2	1	3	3	1	2	2	1	2	2	2	3	2	2	2	2
Figure 3—figure supplement 5E.
Spike number
Trial #	1	2	3	4	5	6	7	8	9	10	11	12	13	14	15	16	17	18	19	20	21	22	median
Continuous	173	105	71	105	113	72	71	68	44	70	117	44	77	77	68	64	71	80	102	78	74	56	73
Intermittent	128	90	80	102	106	71	76	68	48	84	102	44	83	79	73	74	82	79	101	78	82	62	79.5
Figure 3—figure supplement 5F.
Maximum firing rate (Hz)
Trial #	1	2	3	4	5	6	7	8	9	10	11	12	13	14	15	16	17	18	19	20	21	22	median
Continuous	124.006	110.428	151.213	143.851	142.584	109.963	127.387	122.099	104.156	150.298	145.008	102.981	143.726	112.754	112.336	135.657	131.498	134.589	139.679	113.448	125.357	128.553	127.97
Intermittent	116.044	107.072	147.144	140.75	138.658	114.933	124.139	128.474	105.849	152.441	137.696	98.1967	136.071	125.372	111.435	145.36	141.179	124.436	145.684	113.032	128.025	126.541	127.283
Figure 3—figure supplement 5H.
Maximum amplitude of ΔF/F0 (%)
Trial #	1	2	3	4	5	6	7	8	9	10	11	12	13	14	15	16	17	18	19	mean	s.e.m.
Continuous	3.49256	7.20547	10.2492	7.02296	5.58219	24.9582	16.5781	9.32385	4.74959	12.6571	25.3173	26.5204	6.02342	7.14969	4.22513	5.31235	12.2649	14.7493	.	11.299	1.77567
Intermittent	11.7487	14.7079	19.3422	36.1979	21.5642	19.1289	42.9486	15.7145	15.2832	17.3842	9.39483	17.2927	20.2269	29.3047	24.2929	22.7402	23.5935	4.49385	3.58028	19.4179	2.21972
